# Supplementary material for: Anthraquinones as Potential Antibiofilm Agents Against Methicillin-Resistant Staphylococcus aureus
Source: Front Microbiol. 2021 Sep 3;12:709826. doi: 10.3389/fmicb.2021.709826 (PMC8446625; doi:10.3389/fmicb.2021.709826)
Supplement: Supplementary file 2 [file Table_2.XLSX]

## Sheet: Sheet1
gene_id	Control	Compound 6	Compound 12	Compound 6 vs Control log2FoldChange	Compound 12 vs Control log2FoldChange	Ensemble Description	NR ID	NR Evalue	NR Description	Swissprot ID	Swissprot Evalue	Swissprot Description
Pst system
SKAG_00452	9.67(±0.15)	10.99(±0.36)	11.57(±0.14)	1.31686	1.89943	phosphate transport system regulatory protein PhoU	WP_031870208.1	2.35e-139	phosphate transport system regulatory protein PhoU [Staphylococcus aureus]	P0CAV9	0	PHOU_CAUCR Phosphate-specific transport system accessory protein PhoU homolog OS=Caulobacter crescentus (strain ATCC 19089 / CB15) GN=phoU PE=3 SV=1
SKAG_00453	10.57(±0.27)	12.05(±0.34)	12.71(±0.10)	1.48282	2.14614	phosphate ABC transporter	EHS78601.1	0	phosphate ABC transporter, ATP-binding protein [Staphylococcus aureus subsp. aureus IS-157]	P69880	0	PSTB_STAAW Phosphate import ATP-binding protein PstB OS=Staphylococcus aureus (strain MW2) GN=pstB PE=3 SV=1
SKAG_00454	10.41(±0.28)	11.88(±0.29)	12.53(±0.12)	1.46878	2.12729	phosphate ABC transporter	WP_070005217.1	8.97e-172	phosphate ABC transporter, permease protein PstA [Staphylococcus aureus]	P46340	2e-24	YQGI_BACSU Probable ABC transporter permease protein YqgI OS=Bacillus subtilis (strain 168) GN=yqgI PE=3 SV=2
SKAG_00455	10.34(±0.28)	12.04(±0.36)	12.68(±0.10)	1.69678	2.33804	phosphate ABC transporter	WP_031875377.1	1.32e-162	phosphate ABC transporter permease subunit PstC [Staphylococcus aureus]	P46339	8e-20	YQGH_BACSU Probable ABC transporter permease protein YqgH OS=Bacillus subtilis (strain 168) GN=yqgH PE=3 SV=2
SKAG_00456	7.31(±0.37)	9.13(±0.42)	9.67(±0.01)	1.82383	2.36125	hypothetical protein	OEH31881.1	1.5e-15	phosphate-binding PstS domain protein [Staphylococcus aureus subsp. aureus]
SKAG_00457	10.78(±0.36)	12.69(±0.55)	13.2(±0.19)	1.90959	2.42122	phosphate-binding protein pstS	WP_052995554.1	0	thioredoxin reductase [Staphylococcus aureus]	Q7A0X7	4e-40	PSTS_STAAW Phosphate-binding protein PstS OS=Staphylococcus aureus (strain MW2) GN=pstS PE=3 SV=1
Iron-acquisition/transport
SKAG_00178	10.33(±0.07)	10.27(±0.21)	10.4(±0.07)	no D.E.	no D.E.	heme uptake protein IsdB	WP_053862314.1	0	heme transporter IsdB [Staphylococcus aureus]	Q8NX66	1e-160	ISDB_STAAW Iron-regulated surface determinant protein B OS=Staphylococcus aureus (strain MW2) GN=isdB PE=1 SV=1
SKAG_00179	10.88(±0.09)	9.78(±0.26)	10.06(±0.71)	-1.09425	-1.19016	cell surface protein IsdA	WP_031862282.1	4.93e-173	heme transporter IsdA [Staphylococcus aureus]	Q7A152	0	ISDA_STAAW Iron-regulated surface determinant protein A OS=Staphylococcus aureus (strain MW2) GN=isdA PE=1 SV=1
SKAG_00180	7.96(±0.26)	6.9(±0.17)	7.06(±0.79)	-1.0625	-1.44635	heme uptake protein IsdC	WP_061395682.1	2.81e-132	heme uptake protein IsdC [Staphylococcus aureus]	Q7A151	9e-92	ISDC_STAAW Iron-regulated surface determinant protein C OS=Staphylococcus aureus (strain MW2) GN=isdC PE=1 SV=1
SKAG_00182	7.38(±0.15)	7.41(±0.40)	7.48(±0.09)	no D.E.	no D.E.	heme ABC transporter	WP_001220211.1	0	heme ABC transporter substrate-binding protein IsdE [Staphylococcus aureus]	Q7A150	2e-64	ISDE_STAAW High-affinity heme uptake system protein IsdE OS=Staphylococcus aureus (strain MW2) GN=isdE PE=3 SV=1
SKAG_00183	8.91(±0.04)	8.68(±0.19)	8.82(±0.11)	no D.E.	no D.E.	heme-iron transport system permease isdF	WP_000960229.1	5.82e-164	iron ABC transporter permease [Staphylococcus aureus]	Q6GHV2	7e-46	ISDF_STAAR Probable heme-iron transport system permease protein IsdF OS=Staphylococcus aureus (strain MRSA252) GN=isdF PE=3 SV=1
SKAG_00185	8.32(±0.06)	7.9(±0.09)	7.74(±0.52)	no D.E.	no D.E.	heme oxygenase	WP_000670950.1	1.35e-73	MULTISPECIES: staphylobilin-forming heme oxygenase IsdG [Staphylococcus]	A8Z1R5	3e-13	HDOX_STAAT Heme-degrading monooxygenase OS=Staphylococcus aureus (strain USA300 / TCH1516) GN=isdG PE=3 SV=1
SKAG_01128	6.57(±0.18)	7.37(±0.34)	8.01(±0.35)	no D.E.	1.44022	cysteine synthase	WP_000570808.1	0	MULTISPECIES: iron-siderophore ABC transporter substrate-binding protein [Staphylococcus]	Q7A1Z6	0	SBNA_STAAW Probable siderophore biosynthesis protein SbnA OS=Staphylococcus aureus (strain MW2) GN=sbnA PE=3 SV=1
SKAG_01129	6.17(±0.08)	7.24(±0.13)	7.73(±0.15)	1.0693	1.55424	ornithine cyclodeaminase	WP_098817929.1	0	Siderophore staphylobactin biosynthesis protein SbnE [Staphylococcus aureus]	O28608	0	ALADH_ARCFU Alanine dehydrogenase OS=Archaeoglobus fulgidus (strain ATCC 49558 / VC-16 / DSM 4304 / JCM 9628 / NBRC 100126) GN=ala PE=1 SV=1
SKAG_01132	8.41(±0.03)	8.9(±0.28)	8.91(±0.02)	no D.E.	no D.E.	siderophore staphylobactin biosynthesis protein SbnE	SBC03410.1	0	MULTISPECIES: siderophore biosynthesis protein SbnI [Staphylococcus]	Q9Z3R0	1e-154	RHBC_RHIME Rhizobactin siderophore biosynthesis protein RhbC OS=Rhizobium meliloti (strain 1021) GN=rhbC PE=3 SV=1
SKAG_01136	10.01(±0.05)	10.09(±0.08)	10.1(±0.09)	no D.E.	no D.E.	hypothetical protein	WP_001015549.1
SKAG_01180	8.67(±0.18)	8.19(±0.21)	8.28(±0.40)	no D.E.	no D.E.	heme-degrading monooxygenase IsdG	2ZDP_A	1.97e-74		A7WXE5	0	HDOX_STAA1 Heme-degrading monooxygenase OS=Staphylococcus aureus (strain Mu3 / ATCC 700698) GN=isdI PE=3 SV=1
SKAG_01383	17.25(±0.07)	16.07(±0.12)	15.94(±0.18)	-1.17723	-1.30455	manganese/iron transport system substrate-binding protein	WP_095231761.1	0	metal ABC transporter substrate-binding protein [Staphylococcus aureus]	Q92AG1	0	MNTA_LISIN Manganese-binding lipoprotein MntA OS=Listeria innocua serovar 6a (strain CLIP 11262) GN=mntA PE=3 SV=1
SKAG_01384	17.25(±0.13)	15.76(±0.17)	15.47(±0.23)	-1.49519	-1.77834	manganese/iron transport system permease	WP_000889252.1	4.44e-160	MULTISPECIES: metal ABC transporter permease [Staphylococcus]	P31309	4e-07	P29K_STRPA 29 kDa membrane protein in fimA 5'region OS=Streptococcus parasanguinis PE=3 SV=1
SKAG_01385	18(±0.14)	16.29(±0.14)	15.97(±0.25)	-1.70928	-2.03466	manganese/iron transport system ATP-binding protein	WP_000894464.1	2.27e-180	MULTISPECIES: metal ABC transporter ATP-binding protein [Staphylococcus]	Q9KD30	3e-53	MNTB_BACHD Manganese transport system ATP-binding protein MntB OS=Bacillus halodurans (strain ATCC BAA-125 / DSM 18197 / FERM 7344 / JCM 9153 / C-125) GN=mntB PE=3 SV=1
SKAG_01980	9.01(±0.08)	9.19(±0.20)	9.54(±0.47)	no D.E.	no D.E.	haptoglobin-binding heme uptake protein HarA	WP_001032766.1	0	iron-regulated surface determinant protein H [Staphylococcus aureus]	Q2FXJ2	0	ISDH_STAA8 Iron-regulated surface determinant protein H OS=Staphylococcus aureus (strain NCTC 8325) GN=isdH PE=2 SV=1
Others
SKAG_00613	5.55(±0.05)	14.78(±0.15)	12.01(±5.14)	9.22354	6.45385	2-Oxoisovalerate dehydrogenase E1 component	WP_001096642.1	0	MULTISPECIES: alpha-ketoacid dehydrogenase subunit beta [Staphylococcus]	P37941	7e-167	sp|P37941|ODBB_BACSU 2-oxoisovalerate dehydrogenase subunit beta OS=Bacillus subtilis (strain 168) GN=bfmBAB PE=1 SV=1
SKAG_00974	3.05(±0.02)	7.28(±6.07)	11.21(±5.91)	4.229	8.16045	Heme efflux system ATPase HrtA	WP_001229911.1	4.24e-139	MULTISPECIES: hemin ABC transporter ATP-binding protein [Staphylococcus]	Q8NV47	1e-139	sp|Q8NV47|HRTA_STAAW Putative hemin import ATP-binding protein HrtA OS=Staphylococcus aureus (strain MW2) GN=hrtA PE=3 SV=1
SKAG_01273	10.56(±0.17)	8.38(±0.21)	8.64(±0.14)	-2.18489	-1.92161	holin-like protein	WP_001792906.1	5.5e-98	MULTISPECIES: antiholin-like protein LrgA [Staphylococcus]	A8Z0M5	1e-98	LRGA_STAAT Antiholin-like protein LrgA OS=Staphylococcus aureus (strain USA300 / TCH1516) GN=lrgA PE=3 SV=1
SKAG_01708	9.25(±0.09)	11.83(±0.48)	9.94(±0.12)	2.58007	no D.E.	Glyoxylase	WP_000609348.1	0	MULTISPECIES: ring-cleaving dioxygenase [Staphylococcus]	O34689	2e-87	sp|O34689|MHQA_BACSU Putative ring-cleaving dioxygenase MhqA OS=Bacillus subtilis (strain 168) GN=mhqA PE=2 SV=1
